# Supplementary material for: Decreased Innate Migration of Pro-Inflammatory M1 Macrophages through the Mesothelial Membrane Is Affected by Ceramide Kinase and Ceramide 1-P
Source: Int J Mol Sci. 2022 Dec 15;23(24):15977. doi: 10.3390/ijms232415977 (PMC9785226; doi:10.3390/ijms232415977)
Supplement: Supplementary file 1 [file ijms-23-15977-s001.zip]

Archive with 1 entries (1 files):
- ijms-2032672-supplementary.pdf
